# Supplementary material for: Minimally Invasive Surgery Versus Conventional Neurosurgical Treatments for Patients with Subcortical Supratentorial Intracerebral Hemorrhage: A Nationwide Study of Real-World Data from 2016 to 2022
Source: Diagnostics (Basel). 2025 May 23;15(11):1308. doi: 10.3390/diagnostics15111308 (PMC12154345; doi:10.3390/diagnostics15111308)
Supplement: Supplementary file 1 [file diagnostics-15-01308-s001.zip]

Archive with 2 entries (2 files):
- BG ICH Table S1.pdf
- BG STROBE.pdf
